# Supplementary material for: A new genus and species of cyclopoid (Crustacea, Copepoda, Cyclopinidae) from a coastal system in the Gulf of Mexico
Source: Zookeys. 2015 Nov 11;(534):17–34. doi: 10.3897/zookeys.534.6019 (PMC4669934; doi:10.3897/zookeys.534.6019)
Supplement: XML Treatment for Mexiclopina [file zookeys.534.6019-treatment1.xml]

<!DOCTYPE tp:taxon-treatment
  PUBLIC "-//TaxonX//DTD Taxonomic Treatment Publishing DTD v0 20100105//EN" "tax-treatment-NSO.dtd">
<tp:taxon-treatment xmlns:tp="http://www.plazi.org/taxpub"><tp:treatment-meta><kwd-group><label>Taxon classification</label><kwd><named-content content-type="kingdom">Animalia</named-content></kwd><kwd><named-content content-type="order">Cyclopoida</named-content></kwd><kwd><named-content content-type="family">Cyclopinidae</named-content></kwd></kwd-group><mixed-citation publication-type="journal"><person-group><name><surname>Suárez-Morales</surname><given-names>Eduardo</given-names></name><name><surname>Almeyda-Artigas</surname><given-names>Roberto Javier</given-names></name></person-group><article-title>A new genus and species of cyclopoid (<tp:taxon-name><tp:taxon-name-part taxon-name-part-type="subphylum">Crustacea</tp:taxon-name-part></tp:taxon-name>, <tp:taxon-name><tp:taxon-name-part taxon-name-part-type="subclass">Copepoda</tp:taxon-name-part></tp:taxon-name>, <tp:taxon-name><tp:taxon-name-part taxon-name-part-type="family">Cyclopinidae</tp:taxon-name-part></tp:taxon-name>) from a coastal system in the Gulf of Mexico</article-title><source>Zookeys</source><day>11</day><month>11</month><year>2015</year><volume>2015</volume><issue>534</issue><fpage>17</fpage><lpage>34</lpage><pub-id pub-id-type="doi">10.3897/zookeys.534.6019</pub-id></mixed-citation></tp:treatment-meta><tp:nomenclature><label>Genus</label><tp:taxon-name>
                            <tp:taxon-name-part taxon-name-part-type="genus">Mexiclopina</tp:taxon-name-part>
                            <object-id xmlns:xlink="http://www.w3.org/1999/xlink" content-type="zoobank" xlink:type="simple">http://zoobank.org/CE58F654-7286-4B69-9671-9282D5DD69DF</object-id>
                        </tp:taxon-name><tp:taxon-status xmlns:xlink="http://www.w3.org/1999/xlink" xlink:type="simple">gen. n.</tp:taxon-status></tp:nomenclature><tp:treatment-sec sec-type="Type species"><title>Type species.</title><p><italic><tp:taxon-name><tp:taxon-name-part taxon-name-part-type="genus">Mexiclopina</tp:taxon-name-part> <tp:taxon-name-part taxon-name-part-type="species">campechana</tp:taxon-name-part></tp:taxon-name></italic> sp. n.</p></tp:treatment-sec><tp:treatment-sec sec-type="Etymology"><title>Etymology.</title><p>The genus name is composed by the prefix ‘Mexi’ in reference to Mexico, the country from which it was collected and the suffix ‘clopina’ to show its affinity with the genus <italic><tp:taxon-name><tp:taxon-name-part taxon-name-part-type="genus">Cyclopina</tp:taxon-name-part></tp:taxon-name></italic>.</p></tp:treatment-sec><tp:treatment-sec sec-type="Diagnosis"><title>Diagnosis.</title><p>First pedigerous somite free, posterolateral margins of second and third pedigerous somites slightly produced. Caudal ramus with six setae, seta I absent. Female antennule 10-segmented, 6<sup>th</sup> segment longest; male antennule 15-segmented. Antenna with single exopodal seta. Mandibular palp with one basal seta, 2-segmented endopod and 4-segmented exopod; fourth exopodal segment with two ordinary setae. Maxillule endopod with seven setae, exopod with four short, stout elements. Maxilliped 6-segmented. Legs 1–4 with 3-segmented rami; spine and seta formula as for type species. Endopod segment 3 of leg 4 with modified outer seta. Female fifth leg exopod unsegmented, bearing three elements (setae/spines); male fifth leg exopod unsegmented, armed with five elements, three setae, two spines. Sixth leg with two setae in female, and with two setae plus short spiniform process in male.</p><!--PageBreak--></tp:treatment-sec></tp:taxon-treatment>
