# Supplementary material for: A new genus and species of cyclopoid (Crustacea, Copepoda, Cyclopinidae) from a coastal system in the Gulf of Mexico
Source: Zookeys. 2015 Nov 11;(534):17–34. doi: 10.3897/zookeys.534.6019 (PMC4669934; doi:10.3897/zookeys.534.6019)
Supplement: XML Treatment for Mexiclopina campechana [file zookeys.534.6019-treatment2.xml]

<!DOCTYPE tp:taxon-treatment
  PUBLIC "-//TaxonX//DTD Taxonomic Treatment Publishing DTD v0 20100105//EN" "tax-treatment-NSO.dtd">
<tp:taxon-treatment xmlns:tp="http://www.plazi.org/taxpub"><tp:treatment-meta><kwd-group><label>Taxon classification</label><kwd><named-content content-type="kingdom">Animalia</named-content></kwd><kwd><named-content content-type="order">Cyclopoida</named-content></kwd><kwd><named-content content-type="family">Cyclopinidae</named-content></kwd></kwd-group><mixed-citation publication-type="journal"><person-group><name><surname>Suárez-Morales</surname><given-names>Eduardo</given-names></name><name><surname>Almeyda-Artigas</surname><given-names>Roberto Javier</given-names></name></person-group><article-title>A new genus and species of cyclopoid (<tp:taxon-name><tp:taxon-name-part taxon-name-part-type="subphylum">Crustacea</tp:taxon-name-part></tp:taxon-name>, <tp:taxon-name><tp:taxon-name-part taxon-name-part-type="subclass">Copepoda</tp:taxon-name-part></tp:taxon-name>, <tp:taxon-name><tp:taxon-name-part taxon-name-part-type="family">Cyclopinidae</tp:taxon-name-part></tp:taxon-name>) from a coastal system in the Gulf of Mexico</article-title><source>Zookeys</source><day>11</day><month>11</month><year>2015</year><volume>2015</volume><issue>534</issue><fpage>17</fpage><lpage>34</lpage><pub-id pub-id-type="doi">10.3897/zookeys.534.6019</pub-id></mixed-citation></tp:treatment-meta><tp:nomenclature><tp:taxon-name>
                            <tp:taxon-name-part taxon-name-part-type="genus">Mexiclopina</tp:taxon-name-part>
                            <tp:taxon-name-part taxon-name-part-type="species">campechana</tp:taxon-name-part>
                            <object-id xmlns:xlink="http://www.w3.org/1999/xlink" content-type="zoobank" xlink:type="simple">http://zoobank.org/D569F55D-9C92-41E5-842C-C711103C014D</object-id>
                        </tp:taxon-name><tp:taxon-status xmlns:xlink="http://www.w3.org/1999/xlink" xlink:type="simple">sp. n.</tp:taxon-status><xref ref-type="fig" rid="F1">Figs 1</xref><xref ref-type="fig" rid="F2">, 2</xref><xref ref-type="fig" rid="F3">, 3</xref><xref ref-type="fig" rid="F4">, 4</xref><xref ref-type="fig" rid="F5">, 5</xref><xref ref-type="fig" rid="F6">, 6</xref></tp:nomenclature><tp:treatment-sec sec-type="material"><title>Material examined.</title><p>Holotype. Adult female, dissected, mounted in glycerin sealed with Entellan (ECO-CHZ-09298), Laguna de Términos, Campeche, Mexico (<named-content xmlns:xlink="http://www.w3.org/1999/xlink" content-type="dwc:verbatimCoordinates" xlink:type="simple">18°44'29.3"N;91°29'44.6"W</named-content>), collected February 13, 2015 by R. J. Almeyda-Artigas, C. Lara-Bautista, and C. Chamorro-García. Allotype male, dissected, same site, date, and collectors (ECO-CHZ-09299). Paratypes. Two adult females, dissected, slides (ECO-CHZ-09300), 6 adult females, undissected, ethanol-preserved, vial (ECO-CHZ-09301); 3 adult males, undissected, ethanol-preserved, vial (ECO-CHZ-09302). One female, one male, specimens undissected, ethanol-preserved, same locality and collectors (<named-content xmlns:xlink="http://www.w3.org/1999/xlink" content-type="dwc:institutional_code" xlink:type="simple">USNM</named-content>-1283307). One female and 2 males, all used for SEM analysis. Other material examined included +25 undissected adult and juvenile specimens, deposited at <abbrev xmlns:xlink="http://www.w3.org/1999/xlink" content-type="institution" xlink:title="Universidad Autónoma Metropolitana-Xochimilco, Mexico" xlink:type="simple">CHUX</abbrev> (G1106, G1107).</p></tp:treatment-sec><tp:treatment-sec sec-type="Description of adult female"><title>Description of adult female.</title><p>Length range (including caudal rami) of type specimens (<italic>n</italic>=11) 350–400 µm, average: 372 µm. Body cyclopiform (Fig. <xref ref-type="fig" rid="F1">1A</xref>), robust in dorsal view. Lateral margins of pedigers 3–5 produced posteriorly, with rounded margins. Posterior margins of pedigers 3 and 4 smooth in all specimens examined. Urosome 5-segmented. Posterior margin of urosomites with crenulated hyaline frill (Fig. <xref ref-type="fig" rid="F3">3A</xref>). Genital double-somite symmetrical (Figs <xref ref-type="fig" rid="F1">1A</xref>; <xref ref-type="fig" rid="F3">3A</xref>), broadest at anterior rounded half, slightly tapering posteriorly into straight margins, with pair of dorsal sensilla on posterior margin.</p><fig id="F1" position="float" orientation="portrait"><label>Figure 1.</label><caption><p><italic><tp:taxon-name><tp:taxon-name-part taxon-name-part-type="genus">Mexiclopina</tp:taxon-name-part> <tp:taxon-name-part taxon-name-part-type="species">campechana</tp:taxon-name-part></tp:taxon-name></italic> gen. et sp. n., female holotype. <bold>A</bold> habitus in dorsal view <bold>B</bold> antennule <bold>C</bold> antenna <bold>D</bold> left caudal ramus, dorsal view, showing position of caudal setae I-VII (plumosity of setae III and VI not illustrated). Scale bars: 50 µm (<bold>A</bold>); 10 µm (<bold>B–D</bold>).</p></caption><graphic xmlns:xlink="http://www.w3.org/1999/xlink" xlink:href="zookeys-534-017-g001.jpg" position="float" orientation="portrait" xlink:type="simple" id="oo_64410.jpg"/></fig><p>Anal somite with ventral and dorsal surfaces smooth, posterior margin ornamented with row of minute spinules along ventral margin at point of insertion of caudal rami. Anal operculum smooth. Caudal ramus (Fig. <xref ref-type="fig" rid="F1">1D</xref>) length/width ratio range: 1.17–1.20. Dorsal and ventral surface of caudal rami smooth except for row of spinules along posterior margin at insertion of caudal setae (Fig. <xref ref-type="fig" rid="F1">1D</xref>). Inner margin of caudal rami smooth. Rami with six setae; seta I absent; seta II inserted midway of outer margin; seta III shorter than seta VI, both lightly plumose; seta IV about 3.2 times as long as seta III, with heteronomous ornamentation, with spinules on proximal outer margin and with plumose distal half; proximal inner margin with few spinules, distal third plumose; seta V longest, about 1.5 times as long as seta IV, naked proximally, with few rigid spinules proximally and lightly plumose distally along both margins; dorsal seta VII as long as seta II, about twice as long as ramus (Fig. <xref ref-type="fig" rid="F1">1D</xref>). Rostrum wide, tapering distally into pointed tip.</p><p><italic>Antennule</italic> (Fig. <xref ref-type="fig" rid="F1">1B</xref>): 10-segmented. Surface of segments smooth except for short curved comb of 7-8 spinules placed proximally on first segment. Armature of antennule segments indicating ancestral segmentation (in Roman numerals), with number of setae (Arabic numerals), and aesthetascs (aes) in parentheses: 1(I-II)(3), 2(III-V)(5), 3(VI-IX)(8), 4(X-XI)(4), 5(XII-XIV)(6), 6(XV-XX)(6+ae), 7(XXI-XXII)(2+ae), 8(XXIII-XXV)(3), 9(XXVI)(2), 10(XXVI-XXVIII)(7+ae).</p><p><italic>Antenna</italic> (Fig. <xref ref-type="fig" rid="F1">1C</xref>): 4-segmented, fused coxa and basis cylindrical, with long lightly setulose basal seta on outer margin and slender, short inner exopodal seta (exp in Fig. <xref ref-type="fig" rid="F1">1C</xref>). Endopod 3-segmented. First endopodal segment cylindrical, about twice as <!--PageBreak-->long as succeeding second segment, with long medial seta reaching distal margin of second endopodal segment; segment ornamented with patch of spinules around insertion of seta. Second endopodal segment with patch of spinules on proximal position. Setation formula of endopodal segments 1-3 as: 1, 5, 6.</p><p><italic>Mandible</italic> (Fig. <xref ref-type="fig" rid="F2">2A</xref>): with robust gnathobase armed with long setulose seta. Gnathal blade with 7 teeth plus short, uniserially pinnate dorsal seta; row of spinules at base of medial teeth. Basis with long seta plus row of spinules on inner margin. Exopod 4-segmented, armed as 1,1,1,2, surface of segments smooth; apical seta being longest of exopodal setae; distal brush not observed. Fourth segment slightly longer than preceding two exopodal segments. Endopod 2-segmented, setal formula 3, 5; inner margin of proximal segment with row of setules.</p><fig id="F2" position="float" orientation="portrait"><label>Figure 2.</label><caption><p><italic><tp:taxon-name><tp:taxon-name-part taxon-name-part-type="genus">Mexiclopina</tp:taxon-name-part> <tp:taxon-name-part taxon-name-part-type="species">campechana</tp:taxon-name-part></tp:taxon-name></italic> gen. et sp. n., female holotype. <bold>A</bold> mandible <bold>B</bold> maxillule, asterisks indicate stout exopodal setae <bold>C</bold> maxilla <bold>D</bold> maxilliped <bold>E</bold> fifth leg. Scale bars: 10 µm (<bold>A–E</bold>).</p></caption><graphic xmlns:xlink="http://www.w3.org/1999/xlink" xlink:href="zookeys-534-017-g002.jpg" position="float" orientation="portrait" xlink:type="simple" id="oo_64411.jpg"/></fig><p><italic>Maxillule</italic> (Figs <xref ref-type="fig" rid="F2">2B</xref>; <xref ref-type="fig" rid="F5">5B</xref>): with well-developed precoxal arthrite armed with 9 setae/spines. Coxal epipodite represented by two unequal setae; coxal endite knob-like, armed with long seta. Appendage with two basal endites, proximal with three, distal with two setae. Endopod rounded, unsegmented, armed with 7 setae; exopod subrectangular, unsegmented, with 4 apical, relatively short stout setae (asterisks in Fig. <xref ref-type="fig" rid="F2">2B</xref>).</p><p><italic>Maxilla</italic> (Fig. <xref ref-type="fig" rid="F2">2C</xref>): 5-segmented, syncoxal endites with setal formula as 3,1,3,3. Basis with robust claw and two pinnate setae; endopod 3-segmented, first and second segments with three and two setae, respectively, third with 4.</p><p><italic>Maxilliped</italic> (Figs <xref ref-type="fig" rid="F2">2D</xref>; <xref ref-type="fig" rid="F5">5B</xref>): slender, 6-segmented, precoxa and coxa fused forming syncoxal segment with three endites; proximal endite with single seta, second with 3 unequal setae, third endite ornamented with cluster of cuticular scales, armed with two long, subequal stout setae. Basis expanded distally, medial margin ornamented with row of long, stiff setules, and with two subdistal setae. Endopod 4-segmented; first and second segments naked, third segment with one lightly plumose seta, fourth segment with four elements including two short plumose and two long, stout simple setae.</p><p><italic>Legs 1–4</italic> (Fig. <xref ref-type="fig" rid="F3">3B-H</xref>): biramous, each with distinct coxa and basis and 3-segmented endopodal and exopodal rami. Outer margin of all segments finely serrate in both sexes (Fig. <xref ref-type="fig" rid="F5">5E</xref>). Spines on exopodal segments flanged with serrate hyaline frill.</p><fig id="F3" position="float" orientation="portrait"><label>Figure 3.</label><caption><p><italic><tp:taxon-name><tp:taxon-name-part taxon-name-part-type="genus">Mexiclopina</tp:taxon-name-part> <tp:taxon-name-part taxon-name-part-type="species">campechana</tp:taxon-name-part></tp:taxon-name></italic> gen. et sp. n., female holotype. <bold>A</bold> urosome showing fifth legs, ventral view <bold>B</bold> first swimming leg with exopod <bold>C</bold> endopod of first leg <bold>D</bold> third leg <bold>E</bold> fourth leg, asterisk indicates modified seta on endopod <bold>F</bold> intercoxal sclerite of first leg showing spiniform processes <bold>G</bold> same, third leg <bold>H</bold> same, fourth leg. Scale bars: 50 µm (<bold>A</bold>); 10 µm (<bold>B–H</bold>).</p></caption><graphic xmlns:xlink="http://www.w3.org/1999/xlink" xlink:href="zookeys-534-017-g003.jpg" position="float" orientation="portrait" xlink:type="simple" id="oo_64412.jpg"/></fig><p><italic>Leg 1</italic> (Fig. <xref ref-type="fig" rid="F3">3B, C</xref>): intercoxal sclerite subrectangular, with two medial spiniform processes on distal margin (Fig. <xref ref-type="fig" rid="F3">3F</xref>), otherwise smooth. Coxa with two submarginal short rows of minute spinules on outer margin and with pinnate inner seta. Basipod with long flexible outer seta almost reaching distal margin of exopodal ramus, plus stout, robust flanged inner spine (asterisk in Fig. <xref ref-type="fig" rid="F3">3B</xref>).</p><p><italic>Legs 2–3</italic>: each with exopodal ramus longer than endopod, intercoxal sclerites with distal margin smooth (Fig. <xref ref-type="fig" rid="F3">3G</xref>). Coxa with two rows of spinules on outer margin; insertion point of inner seta naked. Basipod with outer seta shorter than leg 1 counterpart (Fig. <xref ref-type="fig" rid="F3">3D</xref>).</p><p><italic>Leg 4</italic> (Fig. <xref ref-type="fig" rid="F3">3E</xref>): posterior surface of coxa furnished with two rows of minute spinules on proximal and lateral margins. Intercoxal sclerite posterior margin smooth (Fig. <xref ref-type="fig" rid="F3">3H</xref>). Basipod with outer seta shorter than leg 1 counterpart (Fig. <xref ref-type="fig" rid="F3">3E</xref>). Third endopodal segment with outermost subdistal setal element modified, proximal half stouter, wider than flexible, whip-like distal half (asterisk in Fig. <xref ref-type="fig" rid="F3">3E</xref>).</p><!--PageBreak--><!--PageBreak--><!--PageBreak--><p>Armature formula of swimming legs as:</p><!--PageBreak--><p><italic>Leg 5</italic> (Figs <xref ref-type="fig" rid="F2">2E</xref>; <xref ref-type="fig" rid="F3">3A</xref>): with coxobasis subrectangular, armed with single seta on outer margin, inner margin smooth. Exopod unsegmented, subrectangular, ornamented with longitudinal row of few spinules along inner margin and group of minute spinules on outer margin (Figs <xref ref-type="fig" rid="F2">2E</xref>; <xref ref-type="fig" rid="F5">5A</xref>). Exopod armature consisting of one short inner spine, one medial setulose seta and one outer blunt spine flanged with serrate hyaline frill, latter about 2.4 times as long as inner spine.</p><p><italic>Leg 6</italic> (Fig. <xref ref-type="fig" rid="F5">5A</xref>): inserted laterally, represented by short plate armed with inner slender unipinnate spine and outer setulose seta (asterisks in Fig. <xref ref-type="fig" rid="F5">5A</xref>).</p></tp:treatment-sec><tp:treatment-sec sec-type="Description of adult male"><title>Description of adult male.</title><p>Length of allotype 325 µm, of rest of male paratypes (<italic>n</italic>=7): 313–328 µm, average 321 µm. Body cyclopiform, smaller than female and slightly narrower (Figs <xref ref-type="fig" rid="F4">4A</xref>; <xref ref-type="fig" rid="F5">5D</xref>). Rostrum as in female (Fig. <xref ref-type="fig" rid="F6">6F</xref>). Length/width ratio of caudal ramus 1.20–1.22, setation pattern as in female (Figs <xref ref-type="fig" rid="F4">4B</xref>; <xref ref-type="fig" rid="F5">5C</xref>). Antennules, symmetrical, digeniculate, 15-segmented (Figs <xref ref-type="fig" rid="F4">4C</xref>; <xref ref-type="fig" rid="F6">6A, B</xref>). Segment 9 concave, partially covering proximal half of succeeding segment 10. Armature of segments as follows: 1(I-II)(2), 2(III-V)(6), 3(VI-VIII)(3), 4(IX)(1+ae), 5(X-XI)(1), 6(XII)(naked), 7(XIII)(2), 8(XIV)(2), 9(XV)(1+sp), 10(XVI)(2+sp), 11(XVII)(sp), 12(XVIII)(1+sp), 13(XIX-XX)(1+sp), 14(XXI-XXII)(1+sp), 15(XXIII-XXVIII)(11+2ae). Geniculations between ancestral segments XV and XVI (9–10) and XX-XXI (13–14).Spines on segments 9–12 pectinate (asterisks in Fig. <xref ref-type="fig" rid="F6">6B</xref>). Terminal segment with modified, hypertrophied flattened aesthetasc on apical position (mfs in Fig. <xref ref-type="fig" rid="F6">6A</xref>). Segmentation and setation pattern of mouthparts (Figs <xref ref-type="fig" rid="F6">6A, C, F</xref>; <xref ref-type="fig" rid="F5">5B</xref>) and swimming legs 1-4 (Fig. <xref ref-type="fig" rid="F5">5D, E</xref>) as in female.</p><fig id="F4" position="float" orientation="portrait"><label>Figure 4.</label><caption><p><italic><tp:taxon-name><tp:taxon-name-part taxon-name-part-type="genus">Mexiclopina</tp:taxon-name-part> <tp:taxon-name-part taxon-name-part-type="species">campechana</tp:taxon-name-part></tp:taxon-name></italic> gen. et sp. n., male allotype. <bold>A</bold> habitus, dorsal view <bold>B</bold> right caudal ramus, ventral view showing position of caudal setae I-VII <bold>C</bold> geniculate antennule, segments 14–15 shown separately <bold>D</bold> fifth and sixth legs, ventral view. Scale bars: 50 µm (<bold>A</bold>); 10 µm (<bold>B–D</bold>).</p></caption><graphic xmlns:xlink="http://www.w3.org/1999/xlink" xlink:href="zookeys-534-017-g004.jpg" position="float" orientation="portrait" xlink:type="simple" id="oo_64413.jpg"/></fig><fig id="F5" position="float" orientation="portrait"><label>Figure 5.</label><caption><p><italic><tp:taxon-name><tp:taxon-name-part taxon-name-part-type="genus">Mexiclopina</tp:taxon-name-part> <tp:taxon-name-part taxon-name-part-type="species">campechana</tp:taxon-name-part></tp:taxon-name></italic> gen. et sp. n., from the Gulf of Mexico, SEM-prepared female. <bold>A</bold> fifth leg and sixth leg armature (indicated by asterisks); male specimen: <bold>B</bold> ventral view of mouthparts including maxillule (mxl), maxilla (mx), and maxilliped (mxp) <bold>C</bold> preanal and anal somites and caudal rami <bold>D</bold> habitus, ventral view <bold>E</bold> legs 1–4 showing ornamentation and part of armature, ventral view; leg 1 (P1) and leg 3 (P3) indicated.</p></caption><graphic xmlns:xlink="http://www.w3.org/1999/xlink" xlink:href="zookeys-534-017-g005.jpg" position="float" orientation="portrait" xlink:type="simple" id="oo_64414.jpg"/></fig><fig id="F6" position="float" orientation="portrait"><label>Figure 6.</label><caption><p><italic><tp:taxon-name><tp:taxon-name-part taxon-name-part-type="genus">Mexiclopina</tp:taxon-name-part> <tp:taxon-name-part taxon-name-part-type="species">campechana</tp:taxon-name-part></tp:taxon-name></italic> gen. et sp. n., from the Gulf of Mexico, SEM-prepared males. <bold>A</bold> cephalic area showing digeniculate antennules (note flattened aesthetasc-mfs) and mouthparts including maxilla (mx) and maxilliped (mxp) <bold>B</bold> distal segments (9-15) of antennule showing position of pectinate setae (asterisks) <bold>C</bold> detail of maxillipedal (mxp) ornamentation of basis and endopodal segmentation and armature, ventral view <bold>D</bold> fifth leg(P5) partly damaged but with distinctive serrate spine and sixth leg (P6) with inner spiniform process (arrowed) <bold>E</bold> fifth leg <bold>F</bold> rostrum, geniculate antennules and antennae, ventral view; another male specimen.</p></caption><graphic xmlns:xlink="http://www.w3.org/1999/xlink" xlink:href="zookeys-534-017-g006.jpg" position="float" orientation="portrait" xlink:type="simple" id="oo_64415.jpg"/></fig><p><italic>Leg 5</italic> (Figs <xref ref-type="fig" rid="F4">4D</xref>; <xref ref-type="fig" rid="F6">6D, E</xref>) with coxobasis subrectangular, armed with outer seta. Exopod unsegmented, ornamented with few spinules on inner margin and group of minute spinules on outer margin (Figs <xref ref-type="fig" rid="F4">4D</xref>, <xref ref-type="fig" rid="F6">6E</xref>). Exopod armed with five elements, two long, inner setae, one small medial spine, one medial seta and outer flanged spine with serrate hyaline frill; as in female, latter element (arrowed in Fig. <xref ref-type="fig" rid="F6">6E</xref>) blunt, about 2.5 times as long as inner spine.</p><p><italic>Leg 6</italic> represented by flat, rounded plate bearing two slender setae and an inner spiniform process (Figs <xref ref-type="fig" rid="F4">4D</xref>; <xref ref-type="fig" rid="F6">6D</xref>).</p></tp:treatment-sec><tp:treatment-sec sec-type="Type locality"><title>Type locality.</title><p>Laguna de Términos (<named-content xmlns:xlink="http://www.w3.org/1999/xlink" content-type="dwc:verbatimCoordinates" xlink:type="simple">18°44'29.3"N; 91°29'44.6"W</named-content>), state of Campeche, Mexico, southern Gulf of Mexico.</p></tp:treatment-sec><tp:treatment-sec sec-type="Etymology"><title>Etymology.</title><p>The species is named after the state of Campeche in southeast Mexico. Gender is feminine.</p></tp:treatment-sec><tp:treatment-sec sec-type="Habitat"><title>Habitat.</title><p>The lagoon has a length of 70 km and 30 km at its widest sector. It has extense coverage of seagrass beds (mainly <italic><tp:taxon-name><tp:taxon-name-part taxon-name-part-type="genus">Thalassia</tp:taxon-name-part> <tp:taxon-name-part taxon-name-part-type="species">testudinum</tp:taxon-name-part></tp:taxon-name></italic>), mangrove areas and zones with no vegetation. It is a shallow system, (average depth = 2.5 m). The lagoon receives freshwater input from several rivers. Most of its bottom is covered by sediments of sand, silt and clay with a high content of calcium carbonate mainly in the vicinity of Boca de Puerto Real (between 50 and 70%).</p></tp:treatment-sec><tp:treatment-sec sec-type="Remarks"><title>Remarks.</title><p>Based on the first examination of these specimens, they were tentatively identified as a species of <italic><tp:taxon-name><tp:taxon-name-part taxon-name-part-type="genus">Cyclopina</tp:taxon-name-part></tp:taxon-name></italic> Claus, 1863 by the combined display of the following features: 10-segmented female antennule with sixth antennulary segment being longest, antenna with single exopodal seta; female fifth leg exopod with three armature elements, the apical seta flanked by two spines; leg 1 with 3-segmented endopod; and <!--PageBreak--><!--PageBreak--><!--PageBreak--><!--PageBreak-->caudal seta I absent (cf. <xref ref-type="bibr" rid="B26">Vervoort 1964</xref>; <xref ref-type="bibr" rid="B11">Jaume and Boxshall 1997</xref>; <xref ref-type="bibr" rid="B2">Boxshall and Halsey 2004</xref>). However, when <xref ref-type="bibr" rid="B10">Jaume and Boxshall’s (1996b)</xref> key to the cyclopinid genera was run, our specimens could not be adequately placed in a genus and it did not fit in the generic diagnoses of other related cyclopinids (<xref ref-type="bibr" rid="B9">Jaume and Boxshall 1996a</xref>, <xref ref-type="bibr" rid="B10">b</xref>, <xref ref-type="bibr" rid="B11">1997</xref>; <xref ref-type="bibr" rid="B15">Martínez Arbizu 1997a</xref>, <xref ref-type="bibr" rid="B16">b</xref>; <xref ref-type="bibr" rid="B7">Humes 1999</xref>; <xref ref-type="bibr" rid="B8">Ivanenko and Defaye 2004</xref>). Also, based on our morphological comparison with <italic><tp:taxon-name><tp:taxon-name-part taxon-name-part-type="genus">Cyclopina</tp:taxon-name-part> <tp:taxon-name-part taxon-name-part-type="species">esilis</tp:taxon-name-part></tp:taxon-name></italic> Brian, 1938, the best described species of <italic><tp:taxon-name><tp:taxon-name-part taxon-name-part-type="genus">Cyclopina</tp:taxon-name-part></tp:taxon-name></italic> (<xref ref-type="bibr" rid="B9">Jaume and Boxshall 1996a</xref>), it was clear that despite their affinities, the new genus and <italic><tp:taxon-name><tp:taxon-name-part taxon-name-part-type="genus">Cyclopina</tp:taxon-name-part></tp:taxon-name></italic> diverge in several important characters. In addition, the monotypic genus <italic><tp:taxon-name><tp:taxon-name-part taxon-name-part-type="genus">Heptnerina</tp:taxon-name-part></tp:taxon-name></italic> (<xref ref-type="bibr" rid="B8">Ivanenko and Defaye 2004</xref>) shares some characters with the new genus (i.e., swimming legs segmentation, number of female antennulary segments, armature of male and female fifth legs, segmentation of mandible palp) but differ in some others, as explained below. Overall, the genus <italic><tp:taxon-name><tp:taxon-name-part taxon-name-part-type="genus">Mexiclopina</tp:taxon-name-part></tp:taxon-name></italic> gen. n. differs from the other cyclopinid genera in having a unique combination of characters including: 1) absence of modified brush-like seta on the 4th mandibular exopodal segment; 2) maxillule exopod with stout setal elements and no brush-like setae; 3) presence of modified seta on the fourth leg endopod; 4) fifth leg exopod armed with three elements in the female and five in the male; 5) outer exopodal spine of leg 5 blunt in both sexes; 6) male sixth leg with two outer slender setae and inner spiniform process; 7) intercoxal sclerite of first swimming leg with two medial spiniform processes on distal margin. The new genus diverges from <italic><tp:taxon-name><tp:taxon-name-part taxon-name-part-type="genus">Heptnerina</tp:taxon-name-part></tp:taxon-name></italic> in the lack of an endopodal lobe in leg 5, in the presence of a single antennary exopodal seta <italic>vs.</italic> two setae present in <italic><tp:taxon-name><tp:taxon-name-part taxon-name-part-type="genus">Heptnerina</tp:taxon-name-part> <tp:taxon-name-part taxon-name-part-type="species">confusa</tp:taxon-name-part></tp:taxon-name></italic> (<xref ref-type="bibr" rid="B8">Ivanenko and Defaye 2004</xref>, fig. 3A), and the lack of a modified seta on the maxillule exopodal lobe and also in the mandible exopod (<xref ref-type="bibr" rid="B8">Ivanenko and Defaye 2004</xref>, figs. 3A, C). The new genus differs from <italic><tp:taxon-name><tp:taxon-name-part taxon-name-part-type="genus">Cyclopina</tp:taxon-name-part></tp:taxon-name></italic> in the lack of a brush-like seta on the mandible exopod (<xref ref-type="bibr" rid="B9">Jaume and Boxshall 1996a</xref>; <xref ref-type="bibr" rid="B13">Lotufo 1994</xref>); this character is distinctive of the genus and it is present in the type species, <italic><tp:taxon-name><tp:taxon-name-part taxon-name-part-type="genus">Cyclopina</tp:taxon-name-part> <tp:taxon-name-part taxon-name-part-type="species">gracilis</tp:taxon-name-part></tp:taxon-name></italic> Claus, 1863. Remarkably, in the new genus the intercoxal sclerite of leg 1 has a distinctive feature not previously observed in <italic><tp:taxon-name><tp:taxon-name-part taxon-name-part-type="genus">Cyclopina</tp:taxon-name-part></tp:taxon-name></italic>; it has two medial spiniform processes on the posterior margin (Fig. <xref ref-type="fig" rid="F3">3F</xref>), similar acute processes in leg 1 are present in <italic><tp:taxon-name><tp:taxon-name-part taxon-name-part-type="genus">Troglocyclopina</tp:taxon-name-part> <tp:taxon-name-part taxon-name-part-type="species">balearica</tp:taxon-name-part></tp:taxon-name></italic> Jaume &amp; Boxshall, 1996 (<xref ref-type="bibr" rid="B10">Jaume and Boxshall 1996b</xref>), but are absent in <italic><tp:taxon-name><tp:taxon-name-part taxon-name-part-type="genus">Heptnerina</tp:taxon-name-part></tp:taxon-name></italic> (<xref ref-type="bibr" rid="B8">Ivanenko and Defaye 2004</xref>). The new genus clearly diverges from <italic><tp:taxon-name><tp:taxon-name-part taxon-name-part-type="genus">Troglocyclopina</tp:taxon-name-part></tp:taxon-name></italic> Jaume &amp; Boxshall, 1996 in having six setae instead of five on the distal segment of endopod of leg 1 (<xref ref-type="bibr" rid="B10">Jaume and Boxshall 1996b</xref>, figs. 4A) but also in the presence of two exopodal setae on the antenna (<xref ref-type="bibr" rid="B10">Jaume and Boxshall 1996b</xref>, fig. 3A) <italic>vs.</italic> a single exopodal seta in <italic><tp:taxon-name><tp:taxon-name-part taxon-name-part-type="genus">Mexiclopina</tp:taxon-name-part></tp:taxon-name></italic>.</p><p>Other remarkable features of the new genus include: 1) the short, stout distal setae of the exopodal segment of the maxillule (asterisks in Fig. <xref ref-type="fig" rid="F2">2B</xref>); these setae are long, flexible in <italic><tp:taxon-name><tp:taxon-name-part taxon-name-part-type="genus">Cyclopina</tp:taxon-name-part></tp:taxon-name></italic> (<xref ref-type="bibr" rid="B13">Lotufo 1994</xref>; <xref ref-type="bibr" rid="B9">Jaume and Boxshall 1996a</xref>; <xref ref-type="bibr" rid="B12">Karanovic 2008</xref>) and <italic><tp:taxon-name><tp:taxon-name-part taxon-name-part-type="genus">Heptnerina</tp:taxon-name-part></tp:taxon-name></italic> (<xref ref-type="bibr" rid="B8">Ivanenko and Defaye 2004</xref>); 2) the female P6, represented by short plate armed with two slender setae; it is similar to that known in species of <italic><tp:taxon-name><tp:taxon-name-part taxon-name-part-type="genus">Cyclopina</tp:taxon-name-part></tp:taxon-name></italic> but differs from <italic><tp:taxon-name><tp:taxon-name-part taxon-name-part-type="genus">Heptnerina</tp:taxon-name-part></tp:taxon-name></italic> (<xref ref-type="bibr" rid="B8">Ivanenko and Defaye 2004</xref>, fig. 1E), with three unequal setae; and 3) the modified, short spiniform outer seta of the third endopodal segment of leg 4 (asterisk in Fig. <xref ref-type="fig" rid="F3">3E</xref>), not described in any other cyclopinid.</p><!--PageBreak--><p>Because of the close morphological resemblance of the new species with <italic><tp:taxon-name><tp:taxon-name-part taxon-name-part-type="genus">Cyclopina</tp:taxon-name-part></tp:taxon-name></italic>, we performed a comparison with the most closely related species of this genus. Only a few species of <italic><tp:taxon-name><tp:taxon-name-part taxon-name-part-type="genus">Cyclopina</tp:taxon-name-part></tp:taxon-name></italic> have a female leg5 with the inner spine of the exopodal segment less than half the length of the outer spine, the latter being longer than the segment itself (<xref ref-type="bibr" rid="B9">Jaume and Boxshall 1996a</xref>). This group of species include <italic><tp:taxon-name><tp:taxon-name-part taxon-name-part-type="genus">Cyclopina</tp:taxon-name-part> <tp:taxon-name-part taxon-name-part-type="species">kieferi</tp:taxon-name-part></tp:taxon-name></italic> Schäfer, 1936, from Europe, <italic><tp:taxon-name><tp:taxon-name-part taxon-name-part-type="genus">Cyclopina</tp:taxon-name-part> <tp:taxon-name-part taxon-name-part-type="species">esilis</tp:taxon-name-part></tp:taxon-name></italic> Brian, 1938 from Mediterranean anchialine caves, <italic><tp:taxon-name><tp:taxon-name-part taxon-name-part-type="genus">Cyclopina</tp:taxon-name-part> <tp:taxon-name-part taxon-name-part-type="species">americana</tp:taxon-name-part></tp:taxon-name></italic> Herbst, 1982, from North Carolina, USA, <italic><tp:taxon-name><tp:taxon-name-part taxon-name-part-type="genus">Cyclopina</tp:taxon-name-part> <tp:taxon-name-part taxon-name-part-type="species">caissara</tp:taxon-name-part></tp:taxon-name></italic> Lotufo, 1994 from Brazil (<xref ref-type="bibr" rid="B13">Lotufo 1994</xref>) and from the Mexican Pacific (<xref ref-type="bibr" rid="B5">Gómez and Martínez Arbizu 2004</xref>), and <italic><tp:taxon-name><tp:taxon-name-part taxon-name-part-type="genus">Cyclopina</tp:taxon-name-part> <tp:taxon-name-part taxon-name-part-type="species">amita</tp:taxon-name-part></tp:taxon-name></italic> from Australia (<xref ref-type="bibr" rid="B12">Karanovic 2008</xref>). The new species shares this feature with this group of species but it can be easily distinguished from <italic><tp:taxon-name><tp:taxon-name-part taxon-name-part-type="genus">Cyclopina</tp:taxon-name-part> <tp:taxon-name-part taxon-name-part-type="species">caissara</tp:taxon-name-part></tp:taxon-name></italic> by the segmentation of the antennules, the new species having 10 segments, like most other known species of <italic><tp:taxon-name><tp:taxon-name-part taxon-name-part-type="genus">Cyclopina</tp:taxon-name-part></tp:taxon-name></italic>, whereas <italic><tp:taxon-name><tp:taxon-name-part taxon-name-part-type="genus">Cyclopina</tp:taxon-name-part> <tp:taxon-name-part taxon-name-part-type="species">caissara</tp:taxon-name-part></tp:taxon-name></italic> has a 12-segmented antennule both in specimens from Brazil (<xref ref-type="bibr" rid="B13">Lotufo 1994</xref>, fig. 37) and from Mexico (<xref ref-type="bibr" rid="B5">Gómez and Martínez Arbizu 2004</xref>, fig. 3A). Also, the length/width ratio of the caudal rami differs between these two species, being slightly longer in <italic><tp:taxon-name><tp:taxon-name-part taxon-name-part-type="genus">Cyclopina</tp:taxon-name-part> <tp:taxon-name-part taxon-name-part-type="species">caissara</tp:taxon-name-part></tp:taxon-name></italic> (ratio=1.3–1.5; <xref ref-type="bibr" rid="B13">Lotufo 1994</xref>; <xref ref-type="bibr" rid="B5">Gómez and Martínez Arbizu 2004</xref>) <italic>vs.</italic> 1.17–1.2 in the new species. The shape and size of the outermost terminal flanged spine of the male fifth leg differ in these species, being broad and blunt in the new species <italic>vs.</italic> slender and pointed in <italic><tp:taxon-name><tp:taxon-name-part taxon-name-part-type="genus">Cyclopina</tp:taxon-name-part> <tp:taxon-name-part taxon-name-part-type="species">caissara</tp:taxon-name-part></tp:taxon-name></italic> (<xref ref-type="bibr" rid="B13">Lotufo 1994</xref>, fig. 52). Also, the female fifth leg differs in the size and proportions of these spines; the outer spine is more than 4 times as long as the inner one in <italic><tp:taxon-name><tp:taxon-name-part taxon-name-part-type="genus">Cyclopina</tp:taxon-name-part> <tp:taxon-name-part taxon-name-part-type="species">caissara</tp:taxon-name-part></tp:taxon-name></italic> (<xref ref-type="bibr" rid="B13">Lotufo 1994</xref>, fig. 49), whereas in the new species this element is only about twice longer than the inner spine. In <italic><tp:taxon-name><tp:taxon-name-part taxon-name-part-type="genus">Cyclopina</tp:taxon-name-part> <tp:taxon-name-part taxon-name-part-type="species">caissara</tp:taxon-name-part></tp:taxon-name></italic> the armature of the female sixth leg consists only of two elements, the inner one corresponding to a thick stout serrate seta (<xref ref-type="bibr" rid="B13">Lotufo 1994</xref>, fig. 50; <xref ref-type="bibr" rid="B5">Gómez and Martínez Arbizu 2004</xref>, fig. 1C), thus differing from the slender seta present in homologous position in the new species (Fig. <xref ref-type="fig" rid="F5">5A</xref>).</p><p>The new species differs from <italic><tp:taxon-name><tp:taxon-name-part taxon-name-part-type="genus">Cyclopina</tp:taxon-name-part> <tp:taxon-name-part taxon-name-part-type="species">esilis</tp:taxon-name-part></tp:taxon-name></italic> in the display of a long terminal seta on the exopod of mandibular palp; it is the longest and is slightly broader than the rest of exopodal setae; contrastingly, this seta is remarkably short and modified, umbrella-like, in <italic><tp:taxon-name><tp:taxon-name-part taxon-name-part-type="genus">Cyclopina</tp:taxon-name-part> <tp:taxon-name-part taxon-name-part-type="species">esilis</tp:taxon-name-part></tp:taxon-name></italic> (<xref ref-type="bibr" rid="B9">Jaume and Boxshall 1996a</xref>, fig. 2B). In addition, both species can be readily distinguished by the proportions of the caudal rami, being 2.6–3.3 times longer than wide, relatively elongate in <italic><tp:taxon-name><tp:taxon-name-part taxon-name-part-type="genus">Cyclopina</tp:taxon-name-part> <tp:taxon-name-part taxon-name-part-type="species">esilis</tp:taxon-name-part></tp:taxon-name></italic> (<xref ref-type="bibr" rid="B9">Jaume and Boxshall 1996a</xref>, fig. 1F,G), <italic>vs.</italic> short and subquadrate (length/width ratio 1.2) in the new species.</p><p><italic><tp:taxon-name><tp:taxon-name-part taxon-name-part-type="genus">Mexiclopina</tp:taxon-name-part> <tp:taxon-name-part taxon-name-part-type="species">campechana</tp:taxon-name-part></tp:taxon-name></italic> sp. n. differs from <italic><tp:taxon-name><tp:taxon-name-part taxon-name-part-type="genus">Cyclopina</tp:taxon-name-part> <tp:taxon-name-part taxon-name-part-type="species">americana</tp:taxon-name-part></tp:taxon-name></italic> in body shape, with the third and fourth pedigerous somites strongly produced posteriorly, the process of the fourth somite reaching well beyond the posterior margin of the fifth pedigerous somite (Fig. <xref ref-type="fig" rid="F1">1A</xref>); in <italic><tp:taxon-name><tp:taxon-name-part taxon-name-part-type="genus">Cyclopina</tp:taxon-name-part> <tp:taxon-name-part taxon-name-part-type="species">americana</tp:taxon-name-part></tp:taxon-name></italic> the posterolateral corners of the fourth pedigerous somite do not reach the posterior margin of the succeeding somite (<xref ref-type="bibr" rid="B6">Herbst 1982</xref>, fig. 1). Also, in <italic><tp:taxon-name><tp:taxon-name-part taxon-name-part-type="genus">Cyclopina</tp:taxon-name-part> <tp:taxon-name-part taxon-name-part-type="species">americana</tp:taxon-name-part></tp:taxon-name></italic> the female anal somite is 1.16 times as long as the caudal ramus (<xref ref-type="bibr" rid="B6">Herbst 1982</xref>, fig.1), whereas in the new species the anal somite is shorter (0.8 times) than the caudal ramus. The length/width ratio of the caudal rami is also slightly different in both species, 1.2 in <italic><tp:taxon-name><tp:taxon-name-part taxon-name-part-type="genus">Mexiclopina</tp:taxon-name-part> <tp:taxon-name-part taxon-name-part-type="species">campechana</tp:taxon-name-part></tp:taxon-name></italic> sp. n., <italic>vs.</italic> 1.3 in <italic><tp:taxon-name><tp:taxon-name-part taxon-name-part-type="genus">Cyclopina</tp:taxon-name-part> <tp:taxon-name-part taxon-name-part-type="species">americana</tp:taxon-name-part></tp:taxon-name></italic> (<xref ref-type="bibr" rid="B6">Herbst 1982</xref>, fig. 2). They differ also in the relative length of the antennulary segments, particularly in the shorter segment 6 in <italic><tp:taxon-name><tp:taxon-name-part taxon-name-part-type="genus">Cyclopina</tp:taxon-name-part> <tp:taxon-name-part taxon-name-part-type="species">americana</tp:taxon-name-part></tp:taxon-name></italic>, which is 26% of the antennule length (<xref ref-type="bibr" rid="B6">Herbst <!--PageBreak-->1982</xref>, fig. 3), <italic>vs.</italic> 21% in the new species from Campeche. In <italic><tp:taxon-name><tp:taxon-name-part taxon-name-part-type="genus">Cyclopina</tp:taxon-name-part> <tp:taxon-name-part taxon-name-part-type="species">americana</tp:taxon-name-part></tp:taxon-name></italic> the antenna lacks the exopodal seta (<xref ref-type="bibr" rid="B6">Herbst 1982</xref>, fig. 4), which is present in the new species (Fig. <xref ref-type="fig" rid="F1">1C</xref>), but in some species like <italic><tp:taxon-name><tp:taxon-name-part taxon-name-part-type="genus">Cyclopina</tp:taxon-name-part> <tp:taxon-name-part taxon-name-part-type="species">amita</tp:taxon-name-part></tp:taxon-name></italic> this seta is also absent (<xref ref-type="bibr" rid="B12">Karanovic 2008</xref>). In ventral view the male anal somite of <italic><tp:taxon-name><tp:taxon-name-part taxon-name-part-type="genus">Cyclopina</tp:taxon-name-part> <tp:taxon-name-part taxon-name-part-type="species">americana</tp:taxon-name-part></tp:taxon-name></italic> is long, 1.45 times as long as the caudal rami (<xref ref-type="bibr" rid="B6">Herbst 1982</xref>, fig. 10), whereas in the new species it is relatively shorter, 0.7 times as long as the caudal ramus (Figs <xref ref-type="fig" rid="F4">4A</xref>; <xref ref-type="fig" rid="F5">5C</xref>). In addition, both sexes have a crenulate hyaline frill on the posterior margin of urosomites(Figs <xref ref-type="fig" rid="F3">3A</xref>, <xref ref-type="fig" rid="F5">5C</xref>), whereas these margins are smooth in both sexes in <italic><tp:taxon-name><tp:taxon-name-part taxon-name-part-type="genus">Cyclopina</tp:taxon-name-part> <tp:taxon-name-part taxon-name-part-type="species">americana</tp:taxon-name-part></tp:taxon-name></italic> (<xref ref-type="bibr" rid="B6">Herbst 1982</xref>, figs 1;10; 11). In <italic><tp:taxon-name><tp:taxon-name-part taxon-name-part-type="genus">Cyclopina</tp:taxon-name-part> <tp:taxon-name-part taxon-name-part-type="species">americana</tp:taxon-name-part></tp:taxon-name></italic> the male fifth leg has four elements on the exopodal segment (<xref ref-type="bibr" rid="B6">Herbst 1982</xref>, fig. 13), <italic>vs.</italic> five in the new species. In addition, the sixth leg of the new species has, like the majority of the species of <italic><tp:taxon-name><tp:taxon-name-part taxon-name-part-type="genus">Cyclopina</tp:taxon-name-part></tp:taxon-name></italic> for which males are known (<xref ref-type="bibr" rid="B12">Karanovic 2008</xref>), an inner spine aside the two usual setae; this spine is absent in both <italic><tp:taxon-name><tp:taxon-name-part taxon-name-part-type="genus">Cyclopina</tp:taxon-name-part> <tp:taxon-name-part taxon-name-part-type="species">americana</tp:taxon-name-part></tp:taxon-name></italic> (<xref ref-type="bibr" rid="B6">Herbst 1982</xref>, figs 10;11) and <italic><tp:taxon-name><tp:taxon-name-part taxon-name-part-type="genus">Cyclopina</tp:taxon-name-part> <tp:taxon-name-part taxon-name-part-type="species">amita</tp:taxon-name-part></tp:taxon-name></italic> (<xref ref-type="bibr" rid="B12">Karanovic 2008</xref>, fig. 36C). The new species differs from <italic><tp:taxon-name><tp:taxon-name-part taxon-name-part-type="genus">Cyclopina</tp:taxon-name-part> <tp:taxon-name-part taxon-name-part-type="species">amita</tp:taxon-name-part></tp:taxon-name></italic> in the antennule segmentation; this appendage having 11 segments in the Australian species (<xref ref-type="bibr" rid="B12">Karanovic 2008</xref>, fig. 34A) <italic>vs.</italic> 10 segments in <italic><tp:taxon-name><tp:taxon-name-part taxon-name-part-type="genus">Mexiclopina</tp:taxon-name-part> <tp:taxon-name-part taxon-name-part-type="species">campechana</tp:taxon-name-part></tp:taxon-name></italic>.</p><p>The new species of <italic><tp:taxon-name><tp:taxon-name-part taxon-name-part-type="genus">Mexiclopina</tp:taxon-name-part></tp:taxon-name></italic> shows also some resemblance with <italic><tp:taxon-name><tp:taxon-name-part taxon-name-part-type="genus">Cyclopina</tp:taxon-name-part> <tp:taxon-name-part taxon-name-part-type="species">kieferi</tp:taxon-name-part></tp:taxon-name></italic>, but in this species the external spine of the female fifth leg is 1.2–1.5 times as long as the internal spine (<italic>vs.</italic> 2.5 in the new species), the caudal rami are clearly longer than the anal somite and have a length/width ratio of 2.6 (<xref ref-type="bibr" rid="B26">Vervoort 1964</xref>; <xref ref-type="bibr" rid="B13">Lotufo 1994</xref>),thus differing from <italic><tp:taxon-name><tp:taxon-name-part taxon-name-part-type="genus">Mexiclopina</tp:taxon-name-part> <tp:taxon-name-part taxon-name-part-type="species">campechana</tp:taxon-name-part></tp:taxon-name></italic>, with an anal somite as long as the caudal rami, which in turn have a 1.2 length/width ratio.</p><p>Males are known for only about half the known nominal species of <italic><tp:taxon-name><tp:taxon-name-part taxon-name-part-type="genus">Cyclopina</tp:taxon-name-part></tp:taxon-name></italic> (<xref ref-type="bibr" rid="B12">Karanovic 2008</xref>) and the available keys are based on females (<xref ref-type="bibr" rid="B26">Vervoort 1964</xref>), thus, characters of this gender have not been fully explored but some of them appear to be potentially important to define species. For instance, the male of <italic><tp:taxon-name><tp:taxon-name-part taxon-name-part-type="genus">Cyclopina</tp:taxon-name-part> <tp:taxon-name-part taxon-name-part-type="species">esilis</tp:taxon-name-part></tp:taxon-name></italic> shares several features with the new species, but the antennulary armature differs. The male antennule of <italic><tp:taxon-name><tp:taxon-name-part taxon-name-part-type="genus">Cyclopina</tp:taxon-name-part> <tp:taxon-name-part taxon-name-part-type="species">esilis</tp:taxon-name-part></tp:taxon-name></italic> has pectinate spines on each of segments 10-13 (Jaume and Boxshall 1996, fig. 4D), whereas these spines are distributed on segments 9-12 in the new species (Fig. <xref ref-type="fig" rid="F6">6B</xref>). In addition, the male antennule of <italic><tp:taxon-name><tp:taxon-name-part taxon-name-part-type="genus">Cyclopina</tp:taxon-name-part> <tp:taxon-name-part taxon-name-part-type="species">americana</tp:taxon-name-part></tp:taxon-name></italic> has 13 segments (<xref ref-type="bibr" rid="B6">Herbst 1982</xref>, fig. 12) <italic>vs.</italic> 15 in the new species; the last antennular segment is distinctly acute in <italic><tp:taxon-name><tp:taxon-name-part taxon-name-part-type="genus">Cyclopina</tp:taxon-name-part> <tp:taxon-name-part taxon-name-part-type="species">americana</tp:taxon-name-part></tp:taxon-name></italic> (<xref ref-type="bibr" rid="B6">Herbst 1982</xref>, fig. 12) and blunt in the new species. Details of the male antennulary armature were not shown in the description of <italic><tp:taxon-name><tp:taxon-name-part taxon-name-part-type="genus">Cyclopina</tp:taxon-name-part> <tp:taxon-name-part taxon-name-part-type="species">americana</tp:taxon-name-part></tp:taxon-name></italic> (<xref ref-type="bibr" rid="B6">Herbst 1982</xref>), but this appendage is likely to provide additional differences at the species level.</p><p>The male fifth leg of the new species has 5 elements on the exopodal segment, thus diverging from most species of <italic><tp:taxon-name><tp:taxon-name-part taxon-name-part-type="genus">Cyclopina</tp:taxon-name-part></tp:taxon-name></italic> for which males have been described thus far. This feature is shared only with <italic><tp:taxon-name><tp:taxon-name-part taxon-name-part-type="genus">Cyclopina</tp:taxon-name-part> <tp:taxon-name-part taxon-name-part-type="species">esilis</tp:taxon-name-part></tp:taxon-name></italic>, <italic><tp:taxon-name><tp:taxon-name-part taxon-name-part-type="genus">Cyclopina</tp:taxon-name-part> <tp:taxon-name-part taxon-name-part-type="species">caissara</tp:taxon-name-part></tp:taxon-name></italic>, <italic><tp:taxon-name><tp:taxon-name-part taxon-name-part-type="genus">Cyclopina</tp:taxon-name-part> <tp:taxon-name-part taxon-name-part-type="species">kieferi</tp:taxon-name-part></tp:taxon-name></italic>, <italic><tp:taxon-name><tp:taxon-name-part taxon-name-part-type="genus">Cyclopina</tp:taxon-name-part> <tp:taxon-name-part taxon-name-part-type="species">amita</tp:taxon-name-part></tp:taxon-name></italic>, and <italic><tp:taxon-name><tp:taxon-name-part taxon-name-part-type="genus">Cyclopina</tp:taxon-name-part> <tp:taxon-name-part taxon-name-part-type="species">confusa</tp:taxon-name-part></tp:taxon-name></italic>, but the latter has an ornamented anterior surface of the female fifth leg, thus diverging from the smooth condition of the same surface in <italic><tp:taxon-name><tp:taxon-name-part taxon-name-part-type="genus">Mexiclopina</tp:taxon-name-part> <tp:taxon-name-part taxon-name-part-type="species">campechana</tp:taxon-name-part></tp:taxon-name></italic>.</p><p>The copepod fauna of the Laguna de Términos has been known mainly from plankton surveys (<xref ref-type="bibr" rid="B23">Suárez-Caabro and Gómez-Aguirre 1965</xref>; <xref ref-type="bibr" rid="B22">Salas-Marmolejo 1981</xref>); relatively little is known from other copepod habitats. The local copepod diversity of interstitial environments may equal or exceed that of their planktonic relatives. The sampling of shallow coastal systems frequently results in the capture of epibenthic or <!--PageBreak-->interstitial fauna that is integrated into the water column. This appears to be the case in the new species, belonging to a genus of interstitial forms (<xref ref-type="bibr" rid="B12">Karanovic 2008</xref>).</p><p>This work increases the number of species of cyclopinids known from the Americas (<xref ref-type="bibr" rid="B28">Wilson 1932</xref>; <xref ref-type="bibr" rid="B17">Nicholls 1939</xref>; <xref ref-type="bibr" rid="B6">Herbst 1982</xref>; <xref ref-type="bibr" rid="B19">Reid 1990</xref>; <xref ref-type="bibr" rid="B14">Lotufo and Rocha 1991</xref>; <xref ref-type="bibr" rid="B13">Lotufo 1994</xref>; <xref ref-type="bibr" rid="B21">Rocha and Botelho 1998</xref>; <xref ref-type="bibr" rid="B5">Gómez and Martínez Arbizu 2004</xref>). Records of this family now comprise thirteen species of <italic><tp:taxon-name><tp:taxon-name-part taxon-name-part-type="genus">Cyclopina</tp:taxon-name-part></tp:taxon-name></italic>: <italic><tp:taxon-name><tp:taxon-name-part taxon-name-part-type="genus">Cyclopina</tp:taxon-name-part> <tp:taxon-name-part taxon-name-part-type="species">agilis</tp:taxon-name-part></tp:taxon-name></italic> Wilson, 1932, <italic><tp:taxon-name><tp:taxon-name-part taxon-name-part-type="genus">Cyclopina</tp:taxon-name-part> <tp:taxon-name-part taxon-name-part-type="species">laurentica</tp:taxon-name-part></tp:taxon-name></italic> Nicholls, 1939, <italic><tp:taxon-name><tp:taxon-name-part taxon-name-part-type="genus">Cyclopina</tp:taxon-name-part> <tp:taxon-name-part taxon-name-part-type="species">vachoni</tp:taxon-name-part></tp:taxon-name></italic> Nicholls, 1939, <italic><tp:taxon-name><tp:taxon-name-part taxon-name-part-type="genus">Cyclopina</tp:taxon-name-part> <tp:taxon-name-part taxon-name-part-type="species">americana</tp:taxon-name-part></tp:taxon-name></italic> Herbst, 1982, <italic><tp:taxon-name><tp:taxon-name-part taxon-name-part-type="genus">Cyclopina</tp:taxon-name-part> <tp:taxon-name-part taxon-name-part-type="species">caiala</tp:taxon-name-part></tp:taxon-name></italic> Lotufo &amp; Rocha, 1991, <italic><tp:taxon-name><tp:taxon-name-part taxon-name-part-type="genus">Cuipora</tp:taxon-name-part> <tp:taxon-name-part taxon-name-part-type="species">janaina</tp:taxon-name-part></tp:taxon-name></italic> (Lotufo &amp; Rocha, 1991), <italic><tp:taxon-name><tp:taxon-name-part taxon-name-part-type="genus">Cyclopina</tp:taxon-name-part> <tp:taxon-name-part taxon-name-part-type="species">arenosa</tp:taxon-name-part></tp:taxon-name></italic> Lotufo, 1994, <italic><tp:taxon-name><tp:taxon-name-part taxon-name-part-type="genus">Cyclopina</tp:taxon-name-part> <tp:taxon-name-part taxon-name-part-type="species">caissara</tp:taxon-name-part></tp:taxon-name></italic> Lotufo, 1994, <italic><tp:taxon-name><tp:taxon-name-part taxon-name-part-type="genus">Cyclopina</tp:taxon-name-part> <tp:taxon-name-part taxon-name-part-type="species">caroli</tp:taxon-name-part></tp:taxon-name></italic> Lotufo, 1994, <italic><tp:taxon-name><tp:taxon-name-part taxon-name-part-type="genus">Cyclopina</tp:taxon-name-part> <tp:taxon-name-part taxon-name-part-type="species">mediterranea</tp:taxon-name-part></tp:taxon-name></italic> Steuer, 1940, <italic><tp:taxon-name><tp:taxon-name-part taxon-name-part-type="genus">Cyclopina</tp:taxon-name-part> <tp:taxon-name-part taxon-name-part-type="species">dorae</tp:taxon-name-part></tp:taxon-name></italic> Lotufo, 1994, <italic><tp:taxon-name><tp:taxon-name-part taxon-name-part-type="genus">Cyclopina</tp:taxon-name-part> <tp:taxon-name-part taxon-name-part-type="species">yutimaete</tp:taxon-name-part></tp:taxon-name></italic> Lotufo, 1994, and a species of the new genus, <italic><tp:taxon-name><tp:taxon-name-part taxon-name-part-type="genus">Mexiclopina</tp:taxon-name-part> <tp:taxon-name-part taxon-name-part-type="species">campechana</tp:taxon-name-part></tp:taxon-name></italic>. The new species is the first cyclopinid described from Mexico, and represents the first record of the family in the Gulf of Mexico (see <xref ref-type="bibr" rid="B24">Suárez-Morales et al. 2009</xref>). After the finding of <italic><tp:taxon-name><tp:taxon-name-part taxon-name-part-type="genus">Cyclopina</tp:taxon-name-part> <tp:taxon-name-part taxon-name-part-type="species">caissara</tp:taxon-name-part></tp:taxon-name></italic> in the Mexican Pacific coast (<xref ref-type="bibr" rid="B5">Gómez and Martínez Arbizu 2004</xref>), it is the second record of cyclopinids in the country.</p></tp:treatment-sec><ref-list><ref id="B26"><mixed-citation xmlns:xlink="http://www.w3.org/1999/xlink" xlink:type="simple"><person-group><name name-style="western"><surname>Vervoort</surname><given-names>W</given-names></name></person-group> (<year>1964</year>) <article-title>Free-living <tp:taxon-name><tp:taxon-name-part taxon-name-part-type="subclass">Copepoda</tp:taxon-name-part></tp:taxon-name> from Ifaluk Atoll in the Caroline Islands.</article-title> <source>United States National Museum Bulletin</source> <volume>236</volume>: <fpage>1</fpage>–<lpage>431</lpage>. doi: <ext-link xlink:type="simple" ext-link-type="doi" xlink:href="10.5479/si.03629236.236.1">10.5479/si.03629236.236.1</ext-link> </mixed-citation></ref><ref id="B11"><mixed-citation xmlns:xlink="http://www.w3.org/1999/xlink" xlink:type="simple"><person-group><name name-style="western"><surname>Jaume</surname><given-names>D</given-names></name><name name-style="western"><surname>Boxshall</surname><given-names>GA</given-names></name></person-group> (<year>1997</year>) <article-title>Two new genera of cyclopinid copepods (<tp:taxon-name><tp:taxon-name-part taxon-name-part-type="order">Cyclopoida</tp:taxon-name-part></tp:taxon-name>: <tp:taxon-name><tp:taxon-name-part taxon-name-part-type="family">Cyclopinidae</tp:taxon-name-part></tp:taxon-name>) from anchialine caves of the Canary and Balearic Islands, with a key to genera of the family.</article-title> <source>Zoological Journal of the Linnean Society</source> <volume>120</volume>: <fpage>79</fpage>–<lpage>110</lpage>. doi: <ext-link xlink:type="simple" ext-link-type="doi" xlink:href="10.1111/j.1096-3642.1997.tb01273.x">10.1111/j.1096-3642.1997.tb01273.x</ext-link> </mixed-citation></ref><ref id="B2"><mixed-citation xmlns:xlink="http://www.w3.org/1999/xlink" xlink:type="simple"><person-group><name name-style="western"><surname>Boxshall</surname><given-names>GA</given-names></name><name name-style="western"><surname>Halsey</surname><given-names>SH</given-names></name></person-group> (<year>2004</year>) <source>An Introduction to Copepod Diversity.</source> <publisher-name>The Ray Society</publisher-name>, <publisher-loc>London</publisher-loc>, <size units="page">966 pp</size>. </mixed-citation></ref><ref id="B10"><mixed-citation xmlns:xlink="http://www.w3.org/1999/xlink" xlink:type="simple"><person-group><name name-style="western"><surname>Jaume</surname><given-names>D</given-names></name><name name-style="western"><surname>Boxshall</surname><given-names>GA</given-names></name></person-group> (<year>1996b</year>) <article-title>Two new genera of cyclopinid copepods (<tp:taxon-name><tp:taxon-name-part taxon-name-part-type="subphylum">Crustacea</tp:taxon-name-part></tp:taxon-name>) from anchialine caves on western Mediterranean and eastern Atlantic islands.</article-title> <source>Zoological Journal of the Linnean Society</source> <volume>117</volume>: <fpage>283</fpage>–<lpage>304</lpage>. doi: <ext-link xlink:type="simple" ext-link-type="doi" xlink:href="10.1111/j.1096-3642.1996.tb02191.x">10.1111/j.1096-3642.1996.tb02191.x</ext-link> </mixed-citation></ref><ref id="B9"><mixed-citation xmlns:xlink="http://www.w3.org/1999/xlink" xlink:type="simple"><person-group><name name-style="western"><surname>Jaume</surname><given-names>D</given-names></name><name name-style="western"><surname>Boxshall</surname><given-names>GA</given-names></name></person-group> (<year>1996a</year>) <article-title>Rare cyclopoid copepods (<tp:taxon-name><tp:taxon-name-part taxon-name-part-type="subphylum">Crustacea</tp:taxon-name-part></tp:taxon-name>) from Mediterranean littoral caves.</article-title> <source>Bulletin of the Natural History Museum Zoology Series</source> <volume>62</volume>: <fpage>83</fpage>–<lpage>99</lpage>. </mixed-citation></ref><ref id="B15"><mixed-citation xmlns:xlink="http://www.w3.org/1999/xlink" xlink:type="simple"><person-group><name name-style="western"><surname>Martínez Arbizu</surname><given-names>P</given-names></name></person-group> (<year>1997a</year>) <article-title><italic><tp:taxon-name><tp:taxon-name-part taxon-name-part-type="genus">Cyclopicina</tp:taxon-name-part> <tp:taxon-name-part taxon-name-part-type="species">sirenkoi</tp:taxon-name-part></tp:taxon-name></italic> sp. n. (<tp:taxon-name><tp:taxon-name-part taxon-name-part-type="subclass">Copepoda</tp:taxon-name-part></tp:taxon-name>: <tp:taxon-name><tp:taxon-name-part taxon-name-part-type="family">Cyclopinidae</tp:taxon-name-part></tp:taxon-name>) from deep waters in the Laptev Sea (Arctic Ocean), with comments on the phylogenetic relationships of copepod orders.</article-title> <source>Senckenbergiana Biologica</source> <volume>77</volume>: <fpage>89</fpage>–<lpage>99</lpage>. </mixed-citation></ref><ref id="B16"><mixed-citation xmlns:xlink="http://www.w3.org/1999/xlink" xlink:type="simple"><person-group><name name-style="western"><surname>Martínez Arbizu</surname><given-names>P</given-names></name></person-group> (<year>1997b</year>) <article-title>A new genus of cyclopinid copepods (<tp:taxon-name><tp:taxon-name-part taxon-name-part-type="subphylum">Crustacea</tp:taxon-name-part></tp:taxon-name>), with a redescription of <italic><tp:taxon-name><tp:taxon-name-part taxon-name-part-type="genus">Smirnovipina</tp:taxon-name-part> <tp:taxon-name-part taxon-name-part-type="species">barentsiana</tp:taxon-name-part></tp:taxon-name></italic> comb. nov. (Smirnov,1931).</article-title> <source>Sarsia</source> <volume>82</volume>: <fpage>313</fpage>–<lpage>323</lpage>. </mixed-citation></ref><ref id="B7"><mixed-citation xmlns:xlink="http://www.w3.org/1999/xlink" xlink:type="simple"><person-group><name name-style="western"><surname>Humes</surname><given-names>AG</given-names></name></person-group> (<year>1999</year>) <article-title><tp:taxon-name><tp:taxon-name-part taxon-name-part-type="subclass">Copepoda</tp:taxon-name-part></tp:taxon-name> (<tp:taxon-name><tp:taxon-name-part taxon-name-part-type="family">Cyclopinidae</tp:taxon-name-part></tp:taxon-name> and <tp:taxon-name><tp:taxon-name-part taxon-name-part-type="family">Misophriidae</tp:taxon-name-part></tp:taxon-name>) from a deep-sea hydrothermal site in the northeastern Pacific.</article-title> <source>Journal of Natural History</source> <volume>33</volume>: <fpage>961</fpage>–<lpage>978</lpage>. doi: <ext-link xlink:type="simple" ext-link-type="doi" xlink:href="10.1080/002229399300038">10.1080/002229399300038</ext-link> </mixed-citation></ref><ref id="B8"><mixed-citation xmlns:xlink="http://www.w3.org/1999/xlink" xlink:type="simple"><person-group><name name-style="western"><surname>Ivanenko</surname><given-names>VN</given-names></name><name name-style="western"><surname>Defaye</surname><given-names>D</given-names></name></person-group> (<year>2004</year>) <article-title>A new genus and species of deep-sea cyclopoids (<tp:taxon-name><tp:taxon-name-part taxon-name-part-type="subclass">Copepoda</tp:taxon-name-part></tp:taxon-name>, <tp:taxon-name><tp:taxon-name-part taxon-name-part-type="family">Cyclopinidae</tp:taxon-name-part></tp:taxon-name>) from the Mid-Atlantic Ridge (Azores Triple Junction, Lucky Strike).</article-title> <source>Zoosystema</source> <volume>26</volume>(<issue>1</issue>): <fpage>49</fpage>–<lpage>64</lpage>. </mixed-citation></ref><ref id="B13"><mixed-citation xmlns:xlink="http://www.w3.org/1999/xlink" xlink:type="simple"><person-group><name name-style="western"><surname>Lotufo</surname><given-names>GR</given-names></name></person-group> (<year>1994</year>) <article-title><italic><tp:taxon-name><tp:taxon-name-part taxon-name-part-type="genus">Cyclopina</tp:taxon-name-part></tp:taxon-name></italic> (<tp:taxon-name><tp:taxon-name-part taxon-name-part-type="subclass">Copepoda</tp:taxon-name-part></tp:taxon-name>, <tp:taxon-name><tp:taxon-name-part taxon-name-part-type="order">Cyclopoida</tp:taxon-name-part></tp:taxon-name>) from Brazilian sandy beaches.</article-title> <source>Zoologica Scripta</source> <volume>23</volume>: <fpage>147</fpage>–<lpage>159</lpage>. doi: <ext-link xlink:type="simple" ext-link-type="doi" xlink:href="10.1111/j.1463-6409.1994.tb00381.x">10.1111/j.1463-6409.1994.tb00381.x</ext-link> </mixed-citation></ref><ref id="B12"><mixed-citation xmlns:xlink="http://www.w3.org/1999/xlink" xlink:type="simple"><person-group><name name-style="western"><surname>Karanovic</surname><given-names>T</given-names></name></person-group> (<year>2008</year>) <source>Marine interstitial <tp:taxon-name><tp:taxon-name-part taxon-name-part-type="order">Poecilostomatoida</tp:taxon-name-part></tp:taxon-name> and <tp:taxon-name><tp:taxon-name-part taxon-name-part-type="order">Cyclopoida</tp:taxon-name-part></tp:taxon-name> (<tp:taxon-name><tp:taxon-name-part taxon-name-part-type="subclass">Copepoda</tp:taxon-name-part></tp:taxon-name>) of Australia. <tp:taxon-name><tp:taxon-name-part taxon-name-part-type="subphylum">Crustacea</tp:taxon-name-part></tp:taxon-name>na Monographs</source> <volume>9</volume>. <publisher-name>Koninklijke Brill</publisher-name>, <publisher-loc>Leiden</publisher-loc>, <size units="page">336 pp</size>. doi: <ext-link xlink:type="simple" ext-link-type="doi" xlink:href="10.1163/ej.9789004164598.i-332">10.1163/ej.9789004164598.i-332</ext-link> </mixed-citation></ref><ref id="B5"><mixed-citation xmlns:xlink="http://www.w3.org/1999/xlink" xlink:type="simple"><person-group><name name-style="western"><surname>Gómez</surname><given-names>S</given-names></name><name name-style="western"><surname>Martínez Arbizu</surname><given-names>P</given-names></name></person-group> (<year>2004</year>) <article-title>First record of the genus <italic><tp:taxon-name><tp:taxon-name-part taxon-name-part-type="genus">Cyclopina</tp:taxon-name-part></tp:taxon-name></italic> (<tp:taxon-name><tp:taxon-name-part taxon-name-part-type="subclass">Copepoda</tp:taxon-name-part></tp:taxon-name>: <tp:taxon-name><tp:taxon-name-part taxon-name-part-type="order">Cyclopoida</tp:taxon-name-part></tp:taxon-name>), and fully illustrated redescription of <italic><tp:taxon-name><tp:taxon-name-part taxon-name-part-type="genus">Cyclopina</tp:taxon-name-part> <tp:taxon-name-part taxon-name-part-type="species">caissara</tp:taxon-name-part></tp:taxon-name></italic> from northwestern Mexico.</article-title> <source>Anales del Instituto de Biología</source>, <publisher-name>Universidad Nacional Autónoma de México</publisher-name>, <series>Serie Zoología</series> <volume>75</volume>: <fpage>121</fpage>–<lpage>134</lpage>. </mixed-citation></ref><ref id="B6"><mixed-citation xmlns:xlink="http://www.w3.org/1999/xlink" xlink:type="simple"><person-group><name name-style="western"><surname>Herbst</surname><given-names>HV</given-names></name></person-group> (<year>1982</year>) <article-title>Drei neue marine <tp:taxon-name><tp:taxon-name-part taxon-name-part-type="order">Cyclopoida</tp:taxon-name-part></tp:taxon-name> Gnathostoma (<tp:taxon-name><tp:taxon-name-part taxon-name-part-type="subphylum">Crustacea</tp:taxon-name-part></tp:taxon-name>: <tp:taxon-name><tp:taxon-name-part taxon-name-part-type="subclass">Copepoda</tp:taxon-name-part></tp:taxon-name>) aus dem nordamerikanischen Kiistenbereich.</article-title> <source>Gewässer und Abwasser</source> <volume>68/69</volume>: <fpage>107</fpage>–<lpage>124</lpage>. </mixed-citation></ref><ref id="B23"><mixed-citation xmlns:xlink="http://www.w3.org/1999/xlink" xlink:type="simple"><person-group><name name-style="western"><surname>Suárez-Caabro</surname><given-names>JA</given-names></name><name name-style="western"><surname>Gómez-Aguirre</surname><given-names>S</given-names></name></person-group> (<year>1965</year>) <article-title>Observaciones sobre el plancton de la Laguna de Términos, Campeche, México.</article-title> <source>Bulletin of Marine Science</source> <volume>15</volume>: <fpage>1072</fpage>–<lpage>1120</lpage>. </mixed-citation></ref><ref id="B22"><mixed-citation xmlns:xlink="http://www.w3.org/1999/xlink" xlink:type="simple"><person-group><name name-style="western"><surname>Salas-Marmolejo</surname><given-names>J</given-names></name></person-group> (<year>1981</year>) <source>Distribución y abundancia de los copépodos (<tp:taxon-name><tp:taxon-name-part taxon-name-part-type="subclass">Copepoda</tp:taxon-name-part></tp:taxon-name>) en la Laguna de Términos, México, durante un ciclo anual (1978)</source>. <comment>B.Sc. Thesis</comment>, <publisher-name>Fac. Ciencias, Universidad Nacional Autónoma de México</publisher-name>. </mixed-citation></ref><ref id="B28"><mixed-citation xmlns:xlink="http://www.w3.org/1999/xlink" xlink:type="simple"><person-group><name name-style="western"><surname>Wilson</surname><given-names>CB</given-names></name></person-group> (<year>1932</year>) <article-title>The copepods of the Woods Hole region, Massachusetts.</article-title> <source>Bulletin of the United States National Museum</source> <volume>158</volume>: <fpage>1</fpage>–<lpage>635</lpage>. doi: <ext-link xlink:type="simple" ext-link-type="doi" xlink:href="10.5479/si.00963801.80-2915.1">10.5479/si.00963801.80-2915.1</ext-link> </mixed-citation></ref><ref id="B17"><mixed-citation xmlns:xlink="http://www.w3.org/1999/xlink" xlink:type="simple"><person-group><name name-style="western"><surname>Nicholls</surname><given-names>AG</given-names></name></person-group> (<year>1939</year>) <article-title>Marine harpacticoids and cyclopoids from the shores of the St. Laurence. Station Biologique de Saint-Laurent. Fauna et Flora Laurentianae. 2.</article-title> <source>Naturaliste Canadien</source> <volume>66</volume>: <fpage>241</fpage>–<lpage>316</lpage>. </mixed-citation></ref><ref id="B19"><mixed-citation xmlns:xlink="http://www.w3.org/1999/xlink" xlink:type="simple"><person-group><name name-style="western"><surname>Reid</surname><given-names>JW</given-names></name></person-group> (<year>1990</year>) <article-title>Continental and coastal free-living <tp:taxon-name><tp:taxon-name-part taxon-name-part-type="subclass">Copepoda</tp:taxon-name-part></tp:taxon-name> (<tp:taxon-name><tp:taxon-name-part taxon-name-part-type="subphylum">Crustacea</tp:taxon-name-part></tp:taxon-name>) of Mexico, Central America and the Caribbean region.</article-title> In: <person-group><name name-style="western"><surname>Navarro</surname><given-names>D</given-names></name><name name-style="western"><surname>Robinson</surname><given-names>JG</given-names></name></person-group> (<role>Eds</role>) <source>Diversidad Biológica en la Reserva de la Biosfera de Sian Ka’an, Quintana Roo, México</source>. <publisher-name>CIQRO/Univ. of Florida</publisher-name>, <publisher-loc>Mexico City</publisher-loc>, <fpage>175</fpage>–<lpage>213</lpage>. </mixed-citation></ref><ref id="B14"><mixed-citation xmlns:xlink="http://www.w3.org/1999/xlink" xlink:type="simple"><person-group><name name-style="western"><surname>Lotufo</surname><given-names>GR</given-names></name><name name-style="western"><surname>Rocha</surname><given-names>CEF</given-names></name></person-group> (<year>1991</year>) <article-title>Copepods from intertidal interstitial water of Salvador, Brazil. I. <italic><tp:taxon-name><tp:taxon-name-part taxon-name-part-type="genus">Cuipora</tp:taxon-name-part> <tp:taxon-name-part taxon-name-part-type="species">janaina</tp:taxon-name-part></tp:taxon-name></italic> gen. n., sp. n. and <italic><tp:taxon-name><tp:taxon-name-part taxon-name-part-type="genus">Cyclopina</tp:taxon-name-part> <tp:taxon-name-part taxon-name-part-type="species">caiala</tp:taxon-name-part></tp:taxon-name></italic> sp. n.(<tp:taxon-name><tp:taxon-name-part taxon-name-part-type="order">Cyclopoida</tp:taxon-name-part></tp:taxon-name>: <tp:taxon-name><tp:taxon-name-part taxon-name-part-type="family">Cyclopinidae</tp:taxon-name-part></tp:taxon-name>).</article-title> <source>Bijdragen tot de Dierkunde</source> <volume>61</volume>: <fpage>107</fpage>–<lpage>118</lpage>. </mixed-citation></ref><ref id="B21"><mixed-citation xmlns:xlink="http://www.w3.org/1999/xlink" xlink:type="simple"><person-group><name name-style="western"><surname>Rocha</surname><given-names>CEF</given-names></name><name name-style="western"><surname>Botelho</surname><given-names>MJC</given-names></name></person-group> (<year>1998</year>) <article-title><tp:taxon-name><tp:taxon-name-part taxon-name-part-type="class">Maxillopoda</tp:taxon-name-part></tp:taxon-name>-<tp:taxon-name><tp:taxon-name-part taxon-name-part-type="subclass">Copepoda</tp:taxon-name-part></tp:taxon-name>. <tp:taxon-name><tp:taxon-name-part taxon-name-part-type="order">Cyclopoida</tp:taxon-name-part></tp:taxon-name>.</article-title> In: <person-group><name name-style="western"><surname>Young</surname><given-names>PS</given-names></name></person-group> (<role>Ed.</role>) <source>Catalogue of <tp:taxon-name><tp:taxon-name-part taxon-name-part-type="subphylum">Crustacea</tp:taxon-name-part></tp:taxon-name> of Brazil</source> (<series>Série Livros N. 6</series>). <publisher-name>Museu Nacional</publisher-name>, <publisher-loc>Rio de Janeiro</publisher-loc>, <fpage>129</fpage>–<lpage>166</lpage>. </mixed-citation></ref><ref id="B24"><mixed-citation xmlns:xlink="http://www.w3.org/1999/xlink" xlink:type="simple"><person-group><name name-style="western"><surname>Suárez-Morales</surname><given-names>E</given-names></name><name name-style="western"><surname>Fleeger</surname><given-names>JM</given-names></name><name name-style="western"><surname>Montagna</surname><given-names>PA</given-names></name></person-group> (<year>2009</year>) <article-title>Free-living <tp:taxon-name><tp:taxon-name-part taxon-name-part-type="subclass">Copepoda</tp:taxon-name-part></tp:taxon-name> of the Gulf of Mexico.</article-title> In: <person-group><name name-style="western"><surname>Felder</surname><given-names>DL</given-names></name><name name-style="western"><surname>Camp</surname><given-names>DK</given-names></name></person-group> (<role>Eds</role>) <source>Gulf of Mexico – Its Origins, Waters, and Biota, Biodiversity</source>. <publisher-name>Texas A&amp;M University Press</publisher-name>, <fpage>841</fpage>–<lpage>870</lpage>. </mixed-citation></ref></ref-list></tp:taxon-treatment>
